# Supplementary material for: Prevalence and Prognostication of CD5+ Mature T-Cell Lymphomas
Source: Cancers (Basel). 2024 Oct 9;16(19):3430. doi: 10.3390/cancers16193430 (PMC11476060; doi:10.3390/cancers16193430)
Supplement: Supplementary file 1 [file cancers-16-03430-s001.zip]

Archive with 1 entries (1 files):
- cancers-3184935-supplementary.pdf
